# Supplementary material for: The Value of Current Ante Mortem Meat Inspection and Food Chain Information of Dairy Cows in Relation to Post Mortem Findings and the Protection of Public Health: A Case for a More Risk-Based Meat Inspection
Source: Foods. 2023 Feb 1;12(3):616. doi: 10.3390/foods12030616 (PMC9914314; doi:10.3390/foods12030616)
Supplement: Supplementary file 1 [file foods-12-00616-s001.zip]

Archive with 4 entries (4 files):
- File S1-R-output.pdf
- File S2-R-script.pdf
- File S3-Analysis-with-2x2-Tables.pdf
- Table S1-Provinces-NHC-distances.pdf
